# Supplementary material for: GP100 expression is variable in intensity in melanoma
Source: Cancer Immunol Immunother. 2024 Aug 6;73(10):191. doi: 10.1007/s00262-024-03776-5 (PMC11303354; doi:10.1007/s00262-024-03776-5)
Supplement: Supplementary file 2 — (XLSX 10 kb) [file 262_2024_3776_MOESM2_ESM.xlsx]

## Sheet: Sheet1
Cell Line	Melanoma Type	Tumor Type	Tumor Location	Mutant Oncogene Status
YUSIK	cutaneous	metastasis	lymph node	BRAFV600E
YUVON	cutaneous (acral)	recurrence	foot	WT for BRAF, NRAS, HRAS
YUKSI	cutaneous	metastasis	neck	BRAFV600K
YUCOT	cutaneous	metastasis	ulna	BRAFV600E
YUKRIN	cutaneous	metastasis	brain	WT for BRAF, NRAS, HRAS
YUAME	cutaneous	metastasis	lymph node	HRAS
YUTICA	cutaneous	metastasis	pleural cavity	NRAS
YUGASP	cutaneous			NRAS
YUSIT	cutaneous			BRAFV600K
YUSIV	cutaneous			WT for BRAF, NRAS, HRAS
YUPEPO	uveal			WT for BRAF, NRAS, HRAS
OMM1	uveal	metastasis	subcutis	WT for BRAF, NRAS, HRAS
92.1	uveal	primary	eye	WT for BRAF, NRAS, HRAS
Mel270	uveal	primary	eye	WT for BRAF, NRAS, HRAS
Mel290	uveal	primary	eye	WT for BRAF, NRAS, HRAS
Mel202	uveal	primary	eye	WT for BRAF, NRAS, HRAS
MP38	uveal	primary	eye	unknown
MP41	uveal	primary	eye	WT for BRAF, NRAS, HRAS
Table S1. Characteristics of patient-derived cutaneous and uveal melanoma cell lines. Hotspot mutation status is reported for BRAF (V600), NRAS, and HRAS.
